# Supplementary material for: Climatic Niche Shift during Azolla filiculoides Invasion and Its Potential Distribution under Future Scenarios
Source: Plants (Basel). 2019 Oct 18;8(10):424. doi: 10.3390/plants8100424 (PMC6843849; doi:10.3390/plants8100424)
Supplement: Supplementary file 1 [file plants-08-00424-s001.zip]

Archive with 5 entries (5 files):
- Figure_S1.jpg
- Figure_S2.jpg
- Figure_S3.jpg
- Figure_S4.jpg
- Supplementary_Materials_Plants.docx
